# Supplementary material for: Value stream mapping to characterize value and waste associated with accessing HIV care in South Africa
Source: PLoS One. 2018 Jul 24;13(7):e0201032. doi: 10.1371/journal.pone.0201032 (PMC6057670; doi:10.1371/journal.pone.0201032)
Supplement: S1 Process Mapping Data — (CSV) [file pone.0201032.s001.csv]

Identifier	Year	time	depart_time_home	travel	arrival_time	transport_mode	transport_mode_oth	transport_cost	transport_cost_amt	accompanion	miss_activities	miss_activities_oth	visit_reason	visit_reason_oth	reception1	file1	vitals1	counselor1	clinician1	nurse1	pharmacy1	radiology 1	lunch1	start_time_step1	end_time_step1	waiting_hr1	watiing_min1	waiting_no1	difficult_step1	reception2	file2	vitals2	counselor2	clinician2	nurse2	pharmacy2	radiology 2	lunch2	start_time_step2	end_time_step2	waiting_hr2	watiing_min2	waiting_no2	difficult_step2	reception3	file3	vitals3	counselor3	clinician3
1	2016	8:10:00 AM	6:45	YES	7:00:00 AM	TAXI		YES	R10,00	NO		N/A	CONSULTATION, PHARMACY			YES								7:05	7:06		4		NO										7:07	7:07			YES	NO
2	2016	9:00:00 AM	7:30	YES	8:00:00 AM	WALK				YES	HOUSEHOLD RESPONSIBILITIES		CONSULTATION, PHARMACY	BLOOD RESULTS						YES				9:20	9:25	1	20		YES
3	2016	8:15:00 AM	7:00	YES	7:30:00 AM	WALK				YES	HOUSEHOLD RESPONSIBILITIES		CONSULTATION, PHARMACY	BLOOD RESULTS						YES				7:30	8:15			YES	YES
4	2016	8:45:00 AM	7:15	YES	7:30:00 AM	TAXI		YES	R10,00	NO			CONSULTATION			YES								9:39	9:39	2	9		YES										9:50	9:51			YES	YES
5	2016	10:35:00 AM	9:30	YES	10:27:00 AM	TAXI		YES	R10,00	NO	HOUSEHOLD RESPONSIBILITIES		CONSULTATION, PHARMACY			YES								11:28	11:28	1	1		NO										11:47	11:48		19		NO			YES
6	2016	8:40:00 AM	6:30	YES	7:20:00 AM	TAXI		YES	R10,00	YES		N/A	CONSULTATION, PHARMACY			YES								10:02	10:03	2	42		YES										10:07	10:07			YES	NO			YES
7	2016	7:45:00 AM	6:00	YES	6:30:00 AM	WALK		NO		NO	OTHER	Goes to work after consultation	PHARMACY		YES									9:38	9:39	3	8		YES										9:40	9:43			YES	NO
8	2016	8:45:00 AM	5:00	YES	5:20:00 AM	TAXI		YES	R10,00	YES	HOUSEHOLD RESPONSIBILITIES, CHILD CARE		CONSULTATION, PHARMACY											8:00		2	40		NO			YES							8:15					NO
9	2016	2:50:00 PM	14:30	YES	2:45:00 PM	TAXI		YES	R10,00	NO	JOB		PHARMACY	BLOOD RESULTS	YES									14:45	14:47			YES	NO
10	2016	8:10:00 AM	6:30	YES	7:00:00 AM	TAXI		YES	R20,00	NO	HOUSEHOLD RESPONSIBILITIES		CONSULTATION, PHARMACY											7:00	7:01			YES	NO		YES								8:00	8:10	1			NO			YES
11	2016	8:00:00 AM	7:00	YES	8:00:00 AM	WALK		NO		NO	HOUSEHOLD RESPONSIBILITIES		PHARMACY,OTHER	SCHEDULED FOLLOW-UP	YES									8:10	8:11		10		NO		YES								8:40	8:41		29		NO
12	2016	11:10:00 AM	10:00	YES	11:00:00 AM	TAXI		YES	R10,00	NO	HOUSEHOLD RESPONSIBILITIES,CHILD CARE		PHARMACY		YES	YES								11:20			20		NO							YES			11:33					YES			YES
13	2016	8:05:00 AM	6:30	YES	6:45:00 AM	TAXI		YES	R10,00	NO	OTHER	NONE	PHARMACY	SCHEDULED FOLLOW-UP		YES								7:50	7:51	1	5		NO										8:07	8:10		16		NO			YES
14	2016	9:50:00 AM	8:00	YES	9:35:00 AM	TAXI		YES	R20,00	NO	HOUSEHOLD RESPONSIBILITIES		PHARMACY			YES								10:31		1	6		NO			YES												NO					YES
15	2016	8:10:00 AM	7:15	YES	7:30:00 AM	PRIVATE CAR		YES	R200,00	YES	OTHER	NONE	CONSULTATION, PHARMACY		YES	NO								7:40			10		NO														YES	NO			YES
[truncated: 154 more columns]
